# Supplementary material for: Efficacy of anti-PD-1/PD-L1 antibodies after discontinuation due to adverse events in non-small cell lung cancer patients (HANSHIN 0316)
Source: BMC Cancer. 2018 Oct 3;18:946. doi: 10.1186/s12885-018-4819-2 (PMC6171229; doi:10.1186/s12885-018-4819-2)
Supplement: Supplementary file 1 — Characteristics and clinical course of each patient. (XLSX 19 kb) [file 12885_2018_4819_MOESM1_ESM.xlsx]

## Sheet: TableS1
Table S1. Characteristics and clinical course of each patient
Case	1	2	3	4	5	6	7	8	9	10	11	12	13	14	15	16	17	18	19
Age	69	75	49	67	68	65	73	61	62	67	56	72	59	71	63	80	73	70	57
Gender	male	male	male	male	male	male	male	female	male	male	male	male	male	male	male	male	male	male	male
Smoking history	former	former	former	former	former	former	current	former	current	current	former	former	current	former	current	former	former	former	current
Pack-year	60	54	15	48	38	42	86	32	40	45	36	12.5	80	80	42	68	116	96	35
Histology	Sq	Sq	Ad	Sq	Sq	Sq	Sq	Ad	Sq	Ad	Ad-Sq	Sq	Ad	Sq	Sq	Sq	Sq	Sq	LC
Stage	Ⅳ	Ⅳ	Ⅳ	ⅢA	Ⅳ	Ⅳ	Ⅳ	ⅢA	ⅢA	Ⅳ	Ⅳ	ⅢA	Ⅳ	Ⅳ	Ⅳ	Ⅳ	Ⅳ	Ⅳ	IV
PS	1	1	1	1	1	1	1	1	1	1	1	1	1	0	1	1	1	1	1
Treatment line	4th	3rd	7th	3rd	2nd	3rd	3rd	6th	3rd	2nd	2nd	3rd	2nd	2nd	3rd	7th	4th	3rd	2nd
PD-1/L1 antibody	Nivolumab	Nivolumab	Nivolumab	Nivolumab	Nivolumab	Nivolumab	Nivolumab	Nivolumab	Nivolumab	Nivolumab	Nivolumab	Nivolumab	Nivolumab	Nivolumab	Atezolizumab	Nivolumab	Nivolumab	Nivolumab	Nivolumab
Adverse events led to discontinuation	anemia	IP	IP	Thrombocytopenia	IP	IP	diarrhea	hemoptysis	IP	IP	anaphylactic	eruption	diarrhea	IP	hypophysitis	IP	anaphylactic	IP	IP
Steroid usage	―	＋	＋	―	―	＋	―	―	＋	＋	＋	＋	＋	＋	＋	＋	＋	＋	＋
Number of administration	2	8	1	12	3	3	7	7	1	3	1	2	70	9	20	15	3	10	11
Best response including after discontinuation	SD	SD	PD	PR	SD	SD	SD	SD	SD	SD	PD	PR	PR	PR	PR	SD	SD	SD	CR
Best response during administration	SD	SD	NE	SD	SD	SD	SD	SD	NE	SD	PD	SD	PR	PR	PR	SD	SD	SD	PR
PFS from the treatment (days)	73	305	56	615	111	220	162	118	75	180	20	339	1568	1506	1127	350	56	567	1456
PFS from the discontinuation (days)	45	144	48	448	83	169	51	34	75	146	20	302	581	1394	722	75	28	432	1288
Chemotherapy post PD	―	―	nab-PTX	―	―	―	―	nab-PTX	―	―	DTX	―	―	―	―	―	nab-PTX	―	―
Outcome	death	death	death	alive	alive	death	death	death	death	alive	death	alive	alive	alive	alive	alive	death	alive	alive
Overall survival (days)	86	427	118	666	415	508	175	539	176	510	347	658	1574	1506	1129	631	417	625	1505
	Sq, squamous cell carcinoma; Ad, adenocarcinoma; Ad-Sq, adenosquamous cell carcinoma; LC, large cell carcinoma; IP, interstitial pneumonia; CR, complete response; PR, partial response; SD, stable disease; PD, progressive disease; NE, not evaluated; PFS, progression free survival; nab-PTX, nanoparticle albumin-bound paclitaxel; DTX, docetaxel
